# Supplementary material for: Studies in Zebrafish Demonstrate That CNNM2 and NT5C2 Are Most Likely the Causal Genes at the Blood Pressure-Associated Locus on Human Chromosome 10q24.32
Source: Front Cardiovasc Med. 2020 Sep 2;7:135. doi: 10.3389/fcvm.2020.00135 (PMC7492806; doi:10.3389/fcvm.2020.00135)
Supplement: Supplementary file 3 [file Data_Sheet_3.xlsx]

## Sheet: Morpholino
	Blood flow (nL/sec)		Control										Morpholino treatment
			C 1	C 2	C 3	C 4	C 5	C 6	C 7	C 8	C 9		M 1	M 2	M 3	M 4	M 5	M 6	M 7	M 8	M 9
		as3mt	0.212	0.263	0.2634	0.254	0.238	0.2451	0.2531	0.2467	0.2392		0.2607	0.239	0.2459	0.2435	0.257	0.239	0.232	0.234	0.2313
		borcs7	0.221	0.229	0.232	0.225	0.227	0.22	0.218	0.24	0.221		0.225	0.234	0.229	0.231	0.239	0.236	0.233	0.231	0.229
		cnnm2a	0.216	0.216	0.217	0.222	0.219	0.221	0.216	0.228	0.225		0.2609	0.284	0.289	0.287	0.275	0.264	0.2607	0.287	0.265
		cnnm2b	0.216	0.216	0.228	0.225	0.221	0.218	0.224	0.221	0.22		0.27	0.273	0.274	0.312	0.311	0.301	0.294	0.272	0.271
		cyp17a1	0.238	0.243	0.2386	0.2371	0.238	0.237	0.247	0.251	0.244		0.236	0.238	0.237	0.239	0.238	0.249	0.239	0.249	0.246
		nt5c2a	0.242	0.232	0.232	0.242	0.232	0.237	0.241	0.236	0.231		0.283	0.2856	0.2851	0.2861	0.2957	0.2808	0.284	0.281	0.291
		nt5c2b	0.242	0.232	0.232	0.242	0.232	0.234	0.237	0.23	0.241		0.291	0.321	0.321	0.288	0.287	0.317	0.265	0.286	0.297
	Arterial Pulse (beats per minute)	as3mt	116.593	125.68	119.77	127.21	128.37	134.74	126.05	128.04	119.62		122.73	122.64	120.367	121.7	139.12	127.16	118.49	142.32	136.75
		borcs7	128.31	134.15	132.72	129.41	125.04	119.75	128.42	131.61	137.24		125.29	135.48	136.4	129.82	134.08	141.21	142.37	124.51	123.67
		cnnm2a	131.74	132.21	134.72	136.54	137.08	139.16	136.47	139.89	137.09		185.78	194.65	193.55	192.9	194.61	197.56	199.81	189.63	203.34
		cnnm2b	141.74	135.21	136.89	137.09	136.23	138.67	132.05	135.42	138.98		218.9	202.45	202.15	201.38	207.31	206.04	209.47	204.34	195.24
		cyp17a1	137.87	121.51	124.87	128.83	130.59	145.98	129.96	165.93	137.14		136.91	137.95	136.16	138.89	136.08	134.97	154.25	163.66	134.77
		nt5c2a	132.57	138.45	138.26	126.87	133.47	130.5	129.31	140.87	134.48		162.87	172.72	169.95	184.92	177.81	187.59	185.42	180.12	181.87
		nt5c2b	132.57	138.45	138.26	136.87	134.48	133.05	137.27	135.61	138.94		162.7	166.98	175.76	176.85	170.67	177.37	166.34	171.07	179.55
	Linear Velocity (µM/sec)	as3mt	666.105	659.69	684.213	665.76	648.27	681.46	643.57	638.06	634.54		650.489	626.16	632.21	610.85	652.18	658.83	615.62	624.82	661.31
		borcs7	665.24	676.84	667.12	649.19	694.08	689.67	698.48	689.43	701.52		721.58	679.24	670.38	689.18	697.28	714.19	664.53	701.34	716.29
		cnnm2a	644.37	602.92	621.48	637.5	641.19	607.27	599.08	636.77	619.65		880.59	889.89	882.43	869.62	935.31	876.78	926.4	889.496	878.12
		cnnm2b	604.37	582.92	576.77	619.65	595.928	600.54	567.21	598.45	612.48		925.04	853.86	864.56	907.54	932.71	924.22	937.06	866.41	927.38
		cyp17a1	631.35	662.36	535.09	591.56	589.78	743.8	546.56	589.37	697.95		685.54	566.31	597.68	665.44	696.22	664.99	582.35	684.19	568.13
		nt5c2a	620.27	593.25	561.93	626.35	619.34	564.16	625.16	629.22	617.37		984.43	1019.97	966.82	993.48	983.21	995.15	998.54	971.62	988.24
		nt5c2b	640.27	593.25	561.93	676.35	657.37	660.18	579.51	651.4	564.24		942.62	933.9	901.81	976.76	987.96	877.91	954.63	985.49	1021.25
	Vessel diameter (µm)	as3mt	21.818	22.557	22.557	21.752	22.482	20.483	20.186	21.581	20.364		22.593	20.364	20.364	19.851	21.867	22.546	21.818	23.273	20.364
		borcs7	20.36	22.54	21.09	22.84	19.42	21.19	20.64	22.02	22.19		19.46	20.04	21.38	21.61	22.16	22.38	21.76	22.57	22.82
		cnnm2a	20.416	22.546	21.407	21.054	22.843	23.157	20.401	22.733	20.364		21.091	21.818	20.364	22.546	21.818	21.83	22.593	24.011	21.84
		cnnm2b	20.416	22.546	22.733	20.364	21.5147	22.5	21.6	23.1	20.4		19.851	19.851	19.851	21.7	21.7	19.81	22.641	22.48	22.8
		cyp17a1	21.104	23.637	21.091	22.45	23.377	22.55	21.091	23.923	21.104		19.909	22.651	22.651	22.651	23.273	21.377	19.65	22.651	23.503
		nt5c2a	20.377	19.69	21.204	18.923	20.46	21.18	20.46	18.46	19.65		20.377	20.364	21.73	20.377	20.377	21.141	20.41	21.01	20.377
		nt5c2b	20.377	21.69	21.204	21.923	21.65	20.47	19.43	21.08	22.01		18.95	21.5	21.91	23.5	20.45	23.8	19.35	21.096	19.47

## Sheet: Mutants
			Controls							Hetrozygotes							Homozygotes
			C 1	C 2	C 3	C 4	C 5	C 6		Het 1	Het 2	Het 3	Het 4	Het 5	Het 6		Homo 1	Homo 2	Homo 3	Homo 4	Homo 5	Homo 6
	Blood flow (nL/sec)	cnnm2a	0.233	0.231	0.232	0.231	0.234	0.231		0.301	0.284	0.296	0.294	0.288	0.304		0.311	0.327	0.291	0.297	0.304	0.286
		cyp17a1	0.211	0.258	0.249	0.205	0.248	0.252		0.216	0.241	0.209	0.249	0.258	0.264		0.206	0.219	0.245	0.243	0.249	0.235
		nt5c2a	0.232	0.238	0.235	0.234	0.235	0.236		0.301	0.311	0.297	0.315	0.299	0.316		0.306	0.311	0.298	0.304	0.297	0.291
	Arterial Pulse (beats per minute)	cnnm2a	125.51	127.64	127.38	126.05	125.91	126.27		161.54	158.38	155.55	149.52	156.33	159.91		165.05	158.37	161.22	167.14	155.71	159.87
		cyp17a1	131.02	128.32	134.55	121.02	125.18	126.24		131.5	144.26	116.34	126.28	122.09	120.03		131.05	126.48	111.59	118.25	123.6	139.08
		nt5c2a	124.34	128.51	116.49	128.33	131.06	127.25		164.34	166.05	158.09	148.22	151.45	150.37		165.49	149.33	157.61	161.09	170.87	168.92
	Linear Velocity (µM/sec)	cnnm2a	598.87	631.05	637.94	628.42	641.08	618.33		846.25	816.3	781.08	798.06	811.27	836.77		864.21	816.34	803.4	856.18	781.69	870.11
		cyp17a1	624.05	641.48	651.28	597.95	601.02	602.11		641.2	598.26	602.18	626.94	629.31	631.05		658.16	591.26	635.51	651.2	601.71	649.09
		nt5c2a	560.36	652.08	634.26	649.47	584.01	572.19		843.49	801.38	816.06	822.21	848.11	807.08		873.16	861.35	906.7	833.58	836.16	841.55
	Vessel diameter (µm)	cnnm2a	21.36	20.55	19.67	22.52	22.89	22.77		20.34	22.55	22.54	21.98	19.89	23.01		20.48	23.18	22.61	20.11	21.55	21.69
		cyp17a1	21.09	21.3	19.89	21.89	22.67	19.57		19.56	22.25	21.03	21.29	22.34	21.49		22.16	19.51	21.38	20.03	20.49	21.97
		nt5c2a	18.94	20.11	19.19	21.01	18.27	20.62		19.55	21.31	20.15	20.61	20.43	21.09		20.68	19.98	19.93	21.06	20.53	21.26

## Sheet: Mutants+Ramipril
			Controls							Mutants (Homozygotes)							Mutants + Ramipril
			C 1	C 2	C 3	C 4	C 5	C 6		Mut 1	Mut 2	Mut 3	Mut 4	Mut 5	Mut 6		Mut + Ramp 1	Mut + Ramp 2	Mut + Ramp 3	Mut + Ramp 4	Mut + Ramp 5	Mut + Ramp 6
	Blood flow (nL/sec)	cnnm2a	0.233	0.226	0.22	0.231	0.225	0.236		0.2809	0.294	0.299	0.307	0.285	0.2741		0.216	0.246	0.218	0.225	0.244	0.239
		nt5c2a	0.2235	0.238	0.23245	0.235	0.229	0.232191		0.313	0.301	0.3051	0.3161	0.3057	0.298		0.24208	0.232152	0.23198	0.242191	0.23199	0.234
	Arterial Pulse (beats per minute)	cnnm2a	125.58	124.52	125.8	129.56	122.51	116.21		159.78	152.65	150.55	152.9	150.61	159.56		125.74	125.21	126.89	127.09	125.81	123.39
		nt5c2a	120.48	119.57	127.24	127.326	131.52	126.87		169.87	172.72	169.95	180.92	187.81	181.59		122.57	135.45	138.26	120.87	139.48	116.08
	Linear Velocity (µM/sec)	cnnm2a	604.97	628.58	623.23	596.77	626.43	635.23		790.59	769.89	812.43	769.62	805.31	806.78		634.37	612.92	596.77	619.65	618.09	636.11
		nt5c2a	607.37	630.27	593.25	585.93	589.17	626.35		814.43	779.97	806.82	793.48	783.21	795.15		614.27	613.25	591.93	626.35	617.37	628.11
	Vessel diameter (µm)	cnnm2a	21.2641	22.854	21.215	21.33	21.84	21.5264		21.91	21.818	20.364	22.546	21.818	21.83		25.416	24.546	24.733	24.364	23.62	25.649
		nt5c2a	19.65	20.377	19.69	21.204	21.49	18.923		20.377	20.364	21.73	20.377	20.377	21.141		23.377	24.69	24.204	23.923	23.65	22.71

## Sheet: Screen shot 
	Representative screen shot picture of MicroZebraLab software (ViewPoint, France) while performing anlysis on a previously recoded video file.
